# Supplementary material for: Next-Generation Sequencing of Chinese Children with Congenital Hearing Loss Reveals Rare and Novel Variants in Known and Candidate Genes
Source: Biomedicines. 2024 Nov 21;12(12):2657. doi: 10.3390/biomedicines12122657 (PMC11673014; doi:10.3390/biomedicines12122657)
Supplement: Supplementary file 1 [file biomedicines-12-02657-s001.zip]

Archive with 1 entries (1 files):
- biomedicines-3301220-supplementary.pdf
